# Supplementary material for: Adipocyte microRNA-802 promotes adipose tissue inflammation and insulin resistance by modulating macrophages in obesity
Source: eLife. 2024 Nov 26;13:e99162. doi: 10.7554/eLife.99162 (PMC11651656; doi:10.7554/eLife.99162)
Supplement: Figure 2—figure supplement 1—source data 1. — The original files of the full raw unedited gels of Mir802 KI mice. [file elife-99162-fig2-figsupp1-data1.zip]

Archive with 10 entries (9 files):
- Figure 2-figure supplement 1-source data 1/
- __MACOSX/._Figure 2-figure supplement 1-source data 1
- Figure 2-figure supplement 1-source data 1/S2B-Cre.png
- __MACOSX/Figure 2-figure supplement 1-source data 1/._S2B-Cre.png
- Figure 2-figure supplement 1-source data 1/S2B-WT.png
- __MACOSX/Figure 2-figure supplement 1-source data 1/._S2B-WT.png
- Figure 2-figure supplement 1-source data 1/S2B-KI.png
- __MACOSX/Figure 2-figure supplement 1-source data 1/._S2B-KI.png
- Figure 2ΓÇöfigure supplement 1-source data 1.tif
- __MACOSX/._Figure 2ΓÇöfigure supplement 1-source data 1.tif
