# Supplementary material for: Adipocyte microRNA-802 promotes adipose tissue inflammation and insulin resistance by modulating macrophages in obesity
Source: eLife. 2024 Nov 26;13:e99162. doi: 10.7554/eLife.99162 (PMC11651656; doi:10.7554/eLife.99162)
Supplement: Figure 3—figure supplement 1—source data 1. — The original files of the full raw unedited gels of Mir802 KO mice. [file elife-99162-fig3-figsupp1-data1.zip]

Archive with 6 entries (6 files):
- 4.png
- __MACOSX/._4.png
- 5.png
- __MACOSX/._5.png
- Figure 3ΓÇöfigure supplement 1-source data 1.tif
- __MACOSX/._Figure 3ΓÇöfigure supplement 1-source data 1.tif
