# Supplementary material for: Adipocyte microRNA-802 promotes adipose tissue inflammation and insulin resistance by modulating macrophages in obesity
Source: eLife. 2024 Nov 26;13:e99162. doi: 10.7554/eLife.99162 (PMC11651656; doi:10.7554/eLife.99162)
Supplement: Figure 5—source data 2. — The original files of the full raw unedited blots of TRAF3 and β-Actin in the epiWAT of HFD mice (n=3). [file elife-99162-fig5-data2.zip]

Archive with 6 entries (6 files):
- Figure 5ΓÇösource data 2.tif
- __MACOSX/._Figure 5ΓÇösource data 2.tif
- TRAF3.png
- __MACOSX/._TRAF3.png
- ╬▓-Actin.png
- __MACOSX/._╬▓-Actin.png
