# Supplementary material for: Adipocyte microRNA-802 promotes adipose tissue inflammation and insulin resistance by modulating macrophages in obesity
Source: eLife. 2024 Nov 26;13:e99162. doi: 10.7554/eLife.99162 (PMC11651656; doi:10.7554/eLife.99162)
Supplement: Figure 6—source data 2. — The original files of the full raw unedited blots of TRAF3, NIK, and β-Actin in the epiWAT of Mir802 KI mice (n=3). [file elife-99162-fig6-data2.zip]

Archive with 8 entries (8 files):
- Figure 6ΓÇösource data 2.tif
- __MACOSX/._Figure 6ΓÇösource data 2.tif
- NIK.png
- __MACOSX/._NIK.png
- TRAF3.png
- __MACOSX/._TRAF3.png
- ╬▓-Actin.png
- __MACOSX/._╬▓-Actin.png
