# Supplementary material for: Adipocyte microRNA-802 promotes adipose tissue inflammation and insulin resistance by modulating macrophages in obesity
Source: eLife. 2024 Nov 26;13:e99162. doi: 10.7554/eLife.99162 (PMC11651656; doi:10.7554/eLife.99162)
Supplement: Figure 6—source data 3. — The original files of the full raw unedited blots of p100/p52 and β-Actin in 3T3-L1 cells transfected with Mir802 mimics or Mir802 inhibitor. [file elife-99162-fig6-data3.zip]

Archive with 8 entries (8 files):
- Figure 6ΓÇösource data 3.tif
- __MACOSX/._Figure 6ΓÇösource data 3.tif
- p100-p52.png
- __MACOSX/._p100-p52.png
- tubulin.png
- __MACOSX/._tubulin.png
- ╬▓-Actin.png
- __MACOSX/._╬▓-Actin.png
