# Supplementary material for: Adipocyte microRNA-802 promotes adipose tissue inflammation and insulin resistance by modulating macrophages in obesity
Source: eLife. 2024 Nov 26;13:e99162. doi: 10.7554/eLife.99162 (PMC11651656; doi:10.7554/eLife.99162)
Supplement: Figure 6—source data 9. — The original files of the full raw unedited blots of some major canonical NF-κB signaling targets in the epiWAT of Mir802 KI mice(n=3). [file elife-99162-fig6-data9.zip]

Archive with 18 entries (18 files):
- FasL.png
- __MACOSX/._FasL.png
- Figure 6ΓÇösource data 9.tif
- __MACOSX/._Figure 6ΓÇösource data 9.tif
- iNOS.png
- __MACOSX/._iNOS.png
- KI-IkB╬▒-5.png
- __MACOSX/._KI-IkB╬▒-5.png
- MnSOD.png
- __MACOSX/._MnSOD.png
- P-IkB╬▒.png
- __MACOSX/._P-IkB╬▒.png
- P-P65.png
- __MACOSX/._P-P65.png
- P65.png
- __MACOSX/._P65.png
- ╬▓-Actin.png
- __MACOSX/._╬▓-Actin.png
