# Supplementary material for: Adipocyte microRNA-802 promotes adipose tissue inflammation and insulin resistance by modulating macrophages in obesity
Source: eLife. 2024 Nov 26;13:e99162. doi: 10.7554/eLife.99162 (PMC11651656; doi:10.7554/eLife.99162)
Supplement: Figure 7—source data 5. — The original files of the full raw unedited blots of p65 and β-Actin in 3T3-L1 cells stimulated with Rela plasmid for 48 hr. [file elife-99162-fig7-data5.zip]

Archive with 10 entries (10 files):
- Figure 7ΓÇösource data 5.tif
- __MACOSX/._Figure 7ΓÇösource data 5.tif
- B1-p65.png
- __MACOSX/._B1-p65.png
- B1-╬▓-Actin.png
- __MACOSX/._B1-╬▓-Actin.png
- B2-p65.png
- __MACOSX/._B2-p65.png
- B2-╬▓-Actin.png
- __MACOSX/._B2-╬▓-Actin.png
