# Supplementary material for: Adipocyte microRNA-802 promotes adipose tissue inflammation and insulin resistance by modulating macrophages in obesity
Source: eLife. 2024 Nov 26;13:e99162. doi: 10.7554/eLife.99162 (PMC11651656; doi:10.7554/eLife.99162)
Supplement: Figure 7—figure supplement 1—source data 2. — The original files of the full raw unedited gels by ChIP-PCR experiments in the epiWAT of Mir802 KI mice (n=3). [file elife-99162-fig7-figsupp1-data2.zip]

Archive with 4 entries (4 files):
- Figure 7ΓÇöfigure supplement 1ΓÇösource data 2.tif
- __MACOSX/._Figure 7ΓÇöfigure supplement 1ΓÇösource data 2.tif
- HFD-Chip.png
- __MACOSX/._HFD-Chip.png
